# Supplementary material for: Integrated Analysis of Single‐Cell and Bulk RNA‐Sequencing Defines N7‐Methylguanosine (m7G)‐Mediated Modifications' Role in Prognosis and the Tumor Immune Microenvironment in Hepatocellular Carcinoma
Source: Cancer Med. 2025 Jun 9;14(11):e70992. doi: 10.1002/cam4.70992 (PMC12146900; doi:10.1002/cam4.70992)
Supplement: Supplementary file 9 — TABLE S1. Source of 29 m7G‐related genes. [file CAM4-14-e70992-s010.xlsx]

## Sheet: Sheet1
Genes	Source
AGO2	GOMF_RNA_7_METHYLGUANOSINE_CAP_BINDING
CYFIP1	GOMF_RNA_8_METHYLGUANOSINE_CAP_BINDING
CYFIP2	GOMF_RNA_9_METHYLGUANOSINE_CAP_BINDING
DCPS	GOMF_RNA_10_METHYLGUANOSINE_CAP_BINDING
EIF4E	GOMF_RNA_11_METHYLGUANOSINE_CAP_BINDING
EIF4E1B	GOMF_RNA_12_METHYLGUANOSINE_CAP_BINDING
EIF4E2	GOMF_RNA_13_METHYLGUANOSINE_CAP_BINDING
EIF4E3	GOMF_RNA_14_METHYLGUANOSINE_CAP_BINDING
GEMIN5	GOMF_RNA_15_METHYLGUANOSINE_CAP_BINDING
LARP1	GOMF_RNA_16_METHYLGUANOSINE_CAP_BINDING
NCBP1	GOMF_RNA_17_METHYLGUANOSINE_CAP_BINDING
NCBP2	GOMF_RNA_18_METHYLGUANOSINE_CAP_BINDING
NCBP3	GOMF_RNA_19_METHYLGUANOSINE_CAP_BINDING
EIF4G3	GOMF_RNA_CAP_BINDING
GEMIN5	GOMF_RNA_CAP_BINDING
IFIT5	GOMF_RNA_CAP_BINDING
LSM1	GOMF_RNA_CAP_BINDING
NCBP2L	GOMF_RNA_CAP_BINDING
SNUPN	GOMF_RNA_CAP_BINDING
NUDT1	GOMF_M7G_5_PPPN_DIPHOSPHATASE_ACTIVITY
NUDT10	GOMF_M7G_6_PPPN_DIPHOSPHATASE_ACTIVITY
NUDT11	GOMF_M7G_7_PPPN_DIPHOSPHATASE_ACTIVITY
NUDT16	GOMF_M7G_8_PPPN_DIPHOSPHATASE_ACTIVITY
NUDT16L1	GOMF_M7G_9_PPPN_DIPHOSPHATASE_ACTIVITY
NUDT3	GOMF_M7G_10_PPPN_DIPHOSPHATASE_ACTIVITY
NUDT4	GOMF_M7G_11_PPPN_DIPHOSPHATASE_ACTIVITY
NUDT4B	GOMF_M7G_12_PPPN_DIPHOSPHATASE_ACTIVITY
NUDT5	GOMF_M7G_13_PPPN_DIPHOSPHATASE_ACTIVITY
NUDT7	GOMF_M7G_14_PPPN_DIPHOSPHATASE_ACTIVITY
