# Supplementary material for: Integrated Analysis of Single‐Cell and Bulk RNA‐Sequencing Defines N7‐Methylguanosine (m7G)‐Mediated Modifications' Role in Prognosis and the Tumor Immune Microenvironment in Hepatocellular Carcinoma
Source: Cancer Med. 2025 Jun 9;14(11):e70992. doi: 10.1002/cam4.70992 (PMC12146900; doi:10.1002/cam4.70992)
Supplement: Supplementary file 10 — TABLE S2. Forward primer and Reverse primer sequences for 8 m7G‐related genes. [file CAM4-14-e70992-s004.xlsx]

## Sheet: Sheet1
Gene name	Forward primer	Reverse primer
EIF4E	TGCGGCTGATCTCCAAGTTTG	CCCACATAGGCTCAATACCATC
EIF4G3	CTTCCCCAATGCTTATGGAACG	CGTAGGCACTATGATAGGTGCT
LARP1	ACACAAGTGGGTTCCATTACAAA	CTCCGCGATTGGCAGGTAT
METTL1	CCGACCCACATTTCAAGCG	TCCAGCACATCGGTTATGGTA
NCBP1	GTTGCACGCCTATTACCTGAG	GGACCAAATACACGGCTTCATTA
NUDT4	ACCAGTGGATTGTCCCAGGA	CCCAGAAGTCTGCCTAGTTTTC
NUDT11	CGGTCCGAGAGGTGTACGA	AATCTTCCCAATCCTCCAGCA
WDR4	CCACCTCCATAGCAAGCAGTG	ACGCTTACTGTCATCGGTTAAAG
